# Supplementary material for: Host Phylogeny Shapes Gut Microbiota and Predicted Functions in Captive Artiodactyls
Source: Microorganisms. 2025 Sep 25;13(10):2250. doi: 10.3390/microorganisms13102250 (PMC12566460; doi:10.3390/microorganisms13102250)
Supplement: Supplementary file 1 [file microorganisms-13-02250-s001.zip]

Archive with 5 entries (5 files):
- Figure S1.png
- Figure S2.png
- Figure S3.png
- Figure S4.png
- Supplementary_Materials.pdf
